# Supplementary material for: Seasonal dynamics and adaptation strategies of krummholz forming Rhododendron campanulatum to water availability at high-altitude Himalayan treeline environments
Source: PLoS One. 2025 Feb 24;20(2):e0318197. doi: 10.1371/journal.pone.0318197 (PMC11849843; doi:10.1371/journal.pone.0318197)
Supplement: S1 File — (XLSX) [file pone.0318197.s001.xlsx]

## Sheet: Sheet1
Climatic Data
	Average Minimum Temperature	Average Maximum Temperature	Total Precipitation
January	-6.02191	3.08456	55
February	-4.63965	4.89525	51
March	-2.23165	5.45989	41
April	3.08958	9.00507	25
May	4.5219	11.7416	36
June	7.19935	13.0581	150
July	9.94234	13.5859	541
August	10.3565	13.7168	550
September	7.61204	12.7227	253
October	2.74197	9.04885	54
November	-1.17445	6.80164	13
December	-5.24747	5.6468	31
Soil Moisture Content
	YR-1			YR-2
	0-15	15-30	30-45	0-15	15-30	30-45
Summer	39.5202	36.1443	34.4486	41.9325	37.2825	33.7675	37.1826	1.26822
Rainy	77.2226	72.0854	67.6587	75.9343	70.4582	65.5329	71.482	1.86368
Autumn	57.3215	51.8482	44.0982	54.8951	49.6348	42.1129	49.9851	2.43689
Winter	44.2263	41.8447	37.1776	41.421	39.978	35.5972	40.0408	1.29904
Water Potential
Tree	Tungnath			Bedni		Aaali
		PD	MD	PD	MD	PD	MD
Year - 1	Summer	-0.82	-1.39	-0.758	-1.37	-0.792	-1.34
	Rainy	-0.12	-0.17	-0.192	-0.328	-0.164	-0.2
	Autumn	-0.69	-0.95	-0.62	-0.866	-0.668	-0.902
	Winter	-0.82	-1.49	-0.8	-1.42	-0.76	-1.394
Year - 2	Summer	-0.712	-1.406	-0.728	-1.396	-0.762	-1.392
	Rainy	-0.16	-0.242	-0.17	-0.282	-0.14	-0.222
	Autumn	-0.5	-1.324	-0.61	-0.906	-0.604	-1.298
	Winter	-0.88	-1.524	-0.816	-1.376	-0.85	-1.476
Seedling		PD	MD	PD	MD	PD	MD
Year - 1	Summer	-1.226	-1.49	-1.43	-1.01	-1.11	-1.23
	Rainy	-0.118	-0.134	-0.14	-0.17	-0.15	-0.16
	Autumn	-0.584	-1.46	-0.69	-1.42	-0.53	-1.26
	Winter	-1.6	-1.77	-1.17	-0.168	-0.98	1.56
Year - 2	Summer	-1.12	-1.33	-1.09	-1.39	-1.33	-1.12
	Rainy	-0.116	-0.126	-0.11	-0.116	-0.28	-0.116
	Autumn	-0.6	-1.474	-0.87	-1.43	-0.62	-1.59
	Winter	-0.836	-1.722	-0.97	-1.68	-0.86	-1.7
Water Potential Components
			OP Full	OP Zero	PP Full	RWC
Tree	Year - 1	Rainy	-1.238	-1.658	1.036	91.62
		Autumn	-0.738	-1.036	1.39	73.204
		Winter	-1.762	-2.15	1.454	88.216
		Summer	-1.4	-2.236	1.102	89.732
	Year - 2	Rainy	-1.164	-1.756	1.06	91.298
		Autumn	-0.746	-1.0558	1.46	74.44
		Winter	-1.706	-2.126	1.442	89.03
		Summer	-1.39	-2.282	1.134	88.916
			OP Full	OP Zero	PP Full	RWC
Seedling	Year - 1	Rainy	-1.43554	-2.65955	0.792	87.4
		Autumn	-0.721703	-1.56733	1.52	68
		Winter	-0.453585	-1.44636	1.3175	86.2
		Summer	-1.53585	-2.98847	1.37	78.2
	Year - 2	Rainy	-1.60477	-3.05955	0.824	88
		Autumn	-0.750703	-1.88514	1.564	71.2
		Winter	-0.459052	-1.55224	1.6	84.8
		Summer	-0.73	-2.78847	1.574	75.6
Leaf Conductance
Tree		Tungnath		Bedni		Aali
		Morning	Afternoon	Morning	Afternoon	Morning	Afternoon
Year - 1	Rainy	265.44	112.86	119.58	230.28	177.7	180.88
	Autumn	30.42	79.76	35.48	61.42	27.26	90.52
	Winter	28.59	18.5	16.4	48.34	37.32	22.88
	Summer	232.54	168.74	157.78	265.22	232.78	161.96
Year - 2	Rainy	178.74	110.4	181.14	129.12	171.4	171.4
	Autumn	65.16	130.08	156.76	80.58	78.44	113.62
	Winter	29.15	15.42	16.92	40.56	30.6	21.44
	Summer	118.72	251.66	329.68	274.82	228.36	319.26
Seedling
		Morning	Afternoon	Morning	Afternoon	Morning	Afternoon
Year - 1	Summer	296.4	256.8	266.8	277.05	288.4	263.01
	Rainy	66.2	134	109.2	72	89.2	125.96
	Autumn	64.8	55	43.6	64.99	76	48.06
	Winter	197.4	213	196.2	192	190.4	199.95
Year - 2	Summer	219.12	298.01	331.4	229.98	280.12	330.05
	Rainy	49	87.21	78.6	65.04	54	80
	Autumn	62	51.02	50.4	62	78	54.06
	Winter	91.2	187.01	147.8	100.02	81.2	165
